# Supplementary material for: Sexually dimorphic oxytocin receptor-expressing neurons in the preoptic area of the mouse brain
Source: PLoS One. 2019 Jul 11;14(7):e0219784. doi: 10.1371/journal.pone.0219784 (PMC6622548; doi:10.1371/journal.pone.0219784)
Supplement: S1 Data — (XLSX) [file pone.0219784.s001.xlsx]

## Sheet: Sheet1
Animal #	Animal Id	Strain	Sibling #	Trt	Gender	MPOA Section -10	-9	-8	-7	-6	-5	-4	-3	-2	-1	0 (AC joined)	1	2	3	4	5	6	7	8	9	10	11	12	13	14	15	16	17	18	19	20	21	22	23	24	25	Total # of cells		Total # of cells	Mean
187	KS170309	Venus +/-	1	Virgin	Female	0	0	0	0	0	0	2	1	0	4	4	14	36	46	70	59	100	93	67	75	69	47	59	55	80	72	79	68	54	66	54	43	26	28	17	23	1411		1411
192/B	KS170327	Venus +/-	3	Virgin	Female	0	0	0	0	0	0	0	1	2	3	12	9	34	43	80	99	107	119	130	134	124	72	81	58	56	65	74	59	39	48	26	24	16	14	24	17	1570		1570
190/C	KS170327	Venus +/-	4	Virgin	Female	0	0	0	0	0	0	0	0	1	2	4	23	65	35	79	114	86	80	74	85	70	52	72	82	104	55	65	61	48	31	28	23	26	22	35	42	1464		1464
181/H	KS170421	Venus +/-	6	Virgin	Female	0	0	0	0	0	32	37	40	70	64	61	65	45	59	53	60	49	50	41	35	51	70	58	66	52	39	39	25	22	13	12	9	20	13	18	22	1290		1290
301/I	KS170331	Venus +/-	2	Virgin	Female	0	0	1	1	4	13	28	27	26	57	57	64	50	31	41	41	23	31	63	40	46	62	65	58	38	33	37	14	13	32	20	21	20	61	44	33	1195		1195	1279.12
183/K	KS170421	Venus +/-	5	Virgin	Female	0	0	0	0	0	1	4	9	20	36	48	37	67	64	63	58	40	51	48	37	53	30	27	31	50	30	30	40	24	29	18	13	8	8	17	16	1007		1007
185/L	KS170421	Venus +/-	7	Virgin	Female	0	0	0	0	2	1	4	2	14	15	29	43	62	67	53	51	50	47	42	28	44	34	37	20	33	50	41	42	18	21	20	15	24	2	5	5	921		921
	KS170629	Venus +/-	8	Virgin	Female	0	0	0	0	0	5	4	6	20	44	52	56	55	89	84	71	65	60	53	50	56	47	55	79	82	72	58	52	44	45	28	19	7	6	5	6	1375		1375
1	KS170524	Venus +/-	7		Male	0	0	0	0	3	0	0	0	1	1	15	26	22	19	28	19	9	27	38	28	53	52	57	42	60	50	58	40	41	24	12	7	6	2	0	3	743		743
2	KS170524	Venus +/-	8		Male	0	1	0	2	3	3	5	2	11	9	7	10	0	12	17	18	15	28	35	33	39	48	65	44	56	42	49	34	24	17	15	13	22	24	5	1	709		709
3	KS170614	Venus +/-			Male	0	0	0	0	2	2	1	1	6	9	8	15	14	15	19	19	16	23	33	31	40	45	49	48	53	58	57	43	38	27	15	11	15	18	7	2	740		740	695.667
4	KS170614	Venus +/-	1		Male	2	0	0	1	1	0	0	0	1	3	16	22	16	19	12	10	13	13	18	29	28	38	56	40	64	40	47	64	43	36	22	22	20	17	4	3	720		720
5	KS170614	Venus +/-	2		Male	1	2	1	2	0	0	0	2	0	1	3	14	10	18	17	21	10	18	19	23	22	30	43	37	45	50	34	33	48	34	21	20	13	15	6	2	615		615
6	KS170614	Venus +/-	3		Male	3	3	1	0	0	0	0	0	3	2	5	10	13	9	8	17	8	18	18	22	33	42	44	44	54	51	42	32	46	20	15	12	15	20	20	17	647		647
Animal #	Animal Id	Strain	Sibling #	Trt	Gender	AVPV Section -10	-9	-8	-7	-6	-5	-4	-3	-2	-1	0 (AC joined)	1	2	3	4	5	6	7	8	9	10	11	12	13	14	15	16	17	18	19	20	21	22	23	24	25	Total		Total # of cells	Mean
187	KS170309	Venus +/-	1	Virgin	Female	0	0	0	0	0	0	0	1	0	2	4	4	15	28	29	19	47	45	22	40	37	28	24	17	18	14	15	10	11	6	5	10	6	4	2	6	469		469
192/B	KS170327	Venus +/-	3	Virgin	Female	0	0	0	0	2	0	3	0	0	6	7	17	5	17	55	61	57	79	70	77	40		53	32	26	21	14	29	15	26	18	24	10	14	5	15	798		798
190/C	KS170327	Venus +/-	4	Virgin	Female	0	0	0	0	0				4	3	0	8	23	35	62	78	60	57	63	60	51	21	25	31	14	15	25	11	12	15	22	11	10	11	9	16	752		752	619
181/H	KS170421	Venus +/-	6	Virgin	Female	0	0	0	0	0	12	21	28	51	39	46	51	38	51	43	36	34	37	25	17	16	20	10	11	12	7	15	5	12	5	12	9	7	4	9	14	697		697
301/I	KS170331	Venus +/-	2	Virgin	Female	0	0	0	0	0	3	10	14	26	30	33	29	48	22	34	32	23	18	13	20	16	19	13	10	18	13	13	6	9	12	10	11	2	51	10	11	579		579
183/K	KS170421	Venus +/-	5	Virgin	Female	0	0	0	0	5	4	0	3	16	22	33	29	40	50	37	47	32	38	37	24	35	19	17	16	18	15	12	12	9	13	6	5	4	4	11	8	621		621
185/L	KS170421	Venus +/-	7	Virgin	Female	0	0	0	0	1	2	3	6	12	9	26	34	50	56	44	40	42	43	40	25	31	19	24	9	12	8	10	12	4	4	3	4	2	0	5	3	583		583
	KS170629	Venus +/-	8	Virgin	Female	0	0	0	0	1	0	2	7	15	25	26	31	15	38	36	40	32	28	22	21	15	12	14	14	11	6	11	6	4	4	4	3	1	3	3	3	453		453
1	KS170524	Venus +/-	7		Male	0	0	0	0	0	0	0	0	0	0	0	1	1	0	0	0	1	2	1	2	2	1	2	0	1	0	0	0	1	0	0	0	2	0	0	0	17		17
2	KS170524	Venus +/-	8		Male	0	0	0		0	0	2	0	1	1	0	1	0	0	2	0	0	0	2	0	0	1	2	0	0	1	1	0	0	0	1	1	0	2	0	1	19		19
3	KS170614	Venus +/-			Male	0	0	0	0	0	0	0	0	0	0	0	1	0	0	0	1	1	1	2	2	2	2	1	1	0	1	0	0	0	1	0	1	0	0	0	0	17		17	14.1667
4	KS170614	Venus +/-	1		Male	0	0	0	0	0	0	0	0	0	0	1	0	0	0	1	1	1	1	0	0	0	0	2	1	0	0	0	2	0	0	0	0	0	0	0	0	10		10
5	KS170614	Venus +/-	2		Male	0	0	0	0	0	0	0	0	0	1	0	0	0	0	0	0	0	0	0	0	0	0	1	0	0	2	0	0	1	1	1	0	0	0	1	0	8		8
6	KS170614	Venus +/-	3		Male	0	0	0	0	1	1	0	0	2	1	0	0	0	0	1	0	0	0	0	2	0	0	0	1	1	0	0	0	1	0	0	2	0	0	0	1	14		14
Animal #	Animal Id	Strain	Sibling #	Trt	Gender	MPOA-AVPV Section -10	-9	-8	-7	-6	-5	-4	-3	-2	-1	0 (AC joined)	1	2	3	4	5	6	7	8	9	10	11	12	13	14	15	16	17	18	19	20	21	22	23	24	25	Total # of cells		Total # of cells	Mean
187	KS170309	Venus +/-	1	Virgin	Female	0	0	0	0	0	0	2	0	0	2	0	10	21	18	41	40	53	48	45	35	32	19	35	38	62	58	64	58	43	60	49	33	20	24	15	17	942		942
192/B	KS170327	Venus +/-	3	Virgin	Female	0	0	0	0	-2	0	-3	1	2	-3	5	-8	29	26	25	38	50	40	60	57	84	72	28	26	30	44	60	30	24	22	8	0	6	0	19	2	772		772
190/C	KS170327	Venus +/-	4	Virgin	Female	0	0	0	0	0	0	0	0	-3	-1	4	15	42	0	17	36	26	23	11	25	19	31	47	51	90	40	40	50	36	16	6	12	16	11	26	26	712		712
181/H	KS170421	Venus +/-	6	Virgin	Female	0	0	0	0	0	20	16	12	19	25	15	14	7	8	10	24	15	13	16	18	35	50	48	55	40	32	24	20	10	8	0	0	13	9	9	8	593		593	660.125
301/I	KS170331	Venus +/-	2	Virgin	Female	0	0	1	1	4	10	18	13	0	27	24	35	2	9	7	9	0	13	50	20	30	43	52	48	20	20	24	8	4	20	10	10	18	10	34	22	616		616
183/K	KS170421	Venus +/-	5	Virgin	Female	0	0	0	0	-5	-3	4	6	4	14	15	8	27	14	26	11	8	13	11	13	18	11	10	15	32	15	18	28	15	16	12	8	4	4	6	8	386		386
185/L	KS170421	Venus +/-	7	Virgin	Female	0	0	0	0	1	-1	1	-4	2	6	3	9	12	11	9	11	8	4	2	3	13	15	13	11	21	42	31	30	14	17	17	11	22	2	0	2	338		338
	KS170629	Venus +/-	8	Virgin	Female	0	0	0	0	-1	5	2	-1	5	19	26	25	40	51	48	31	33	32	31	29	41	35	41	65	71	66	47	46	40	41	24	16	6	3	2	3	922		922
1	KS170524	Venus +/-	7		Male	0	0	0	0	3	0	0	0	1	1	15	25	21	19	28	19	8	25	37	26	51	51	55	42	59	50	58	40	40	24	12	7	4	2	0	3	726		726
2	KS170524	Venus +/-	8		Male	0	1	0	2	3	3	3	2	10	8	7	9	0	12	15	18	15	28	33	33	39	47	63	44	56	41	48	34	24	17	14	12	22	22	5	0	690		690
3	KS170614	Venus +/-			Male	0	0	0	0	2	2	1	1	6	9	8	14	14	15	19	18	15	22	31	29	38	43	48	47	53	57	57	43	38	26	15	10	15	18	7	2	723		723	681.5
4	KS170614	Venus +/-	1		Male	2	0	0	1	1	0	0	0	1	3	15	22	16	19	11	9	12	12	18	29	28	38	54	39	64	40	47	62	43	36	22	22	20	17	4	3	710		710
5	KS170614	Venus +/-	2		Male	1	2	1	2	0	0	0	2	0	0	3	14	10	18	17	21	10	18	19	23	22	30	42	37	45	48	34	33	47	33	20	20	13	15	5	2	607		607
6	KS170614	Venus +/-	3		Male	3	3	1	0	-1	-1	0	0	1	1	5	10	13	9	7	17	8	18	18	20	33	42	44	43	53	51	42	32	45	20	15	10	15	20	20	16	633		633
Animal #	Animal Id	Strain	Sibling #	Trt	Gender	AVPV Section -10	-9	-8	-7	-6	-5	-4	-3	-2	-1	0 (AC joined)	1	2	3	4	5	6	7	8	9	10	11	12	13	14	15	16	17	18	19	20	21	22	23	24	25	Total # of cells		Total # of cells	Mean
1	KS170713	Venus +/-		OVX	Female	0	0	0	0	0	0	0	0	0	0	0	0	0	0	0	0	0	0	0	0	1	0	1	2	0	0	0	0	0	0	0	1	0	0	0	1	6		6
2	KS170713	Venus +/-		OVX	Female	0	0	0	0	0	0	1	0	0	0	0	0	0	0	0	0	0	1	0	0	0	0	0	0	1	0	0	0	0	1	0	0	0	0	0	0	4		4
3	KS170713	Venus +/-		OVX	Female	1	0	1	0	0	0	0	0	0	1	0	0	0	1	2	0	0	0	0	0	0	0	0	0	0	0	0	0	0	0	0	0	1	1	0	0	8		8	7.33333
4	KS170713	Venus +/-		OVX	Female	0	0	0	2	0	0	0	0	0	1	1	0	0	0	0	0	1	0	0	0	0	0	0	0	0	0	0	0	0	0	0	0	0	0	0	0	5		5
5	KS170713	Venus +/-		OVX	Female	0	0	0	0	0	0	0	2	2	1	3	1	0	1	0	2	1	0	0	1	2	0	0	0	0	1	0	0	0	0	0	0	1	0	0	0	18		18
6	KS170713	Venus +/-		OVX	Female	0	0	0	0	0	0	0	0	0	0	0	0	0	0	0	0	0	0	0	0	0	0	0	1	0	0	0	1	0	0	0	0	0	1	0	0	3		3
Animal #	Animal Id	Strain	Sibling #	Trt	Gender	AVPV Section -10	-9	-8	-7	-6	-5	-4	-3	-2	-1	0	1	2	3	4	5	6	7	8	9	10	11	12	13	14	15	16	17	18	19	20	21	22	23	24	25	Total # of cells		Total # of cells	Mean
1	KS171013	Venus +/-		OVX +100ng E2	Female	0	0	0	0	0	0	0	0	0	2	7	14	14	27	24	22	20	23	19	20	19	12	13	16	17	8	8	9	10	11	8	8	3	2	4	5	345		345
2	KS171013	Venus +/-		OVX +100ng E2	Female	0	0	0	0	0	0	0	0	1	1	0	3	2	0	1	4	8	12	20	18	9	4	8	8	7	4	12	11	11	9	7	6	6	6	2	0	180		180
3	KS171013	Venus +/-		OVX +100ng E2	Female	0	0	0	0	0	0	0	1	1	1	9	18	16	19	25	27	28	17	12	12	10	5	7	14	12	18	16	11	9	9	5	4	9	7	3	7	332		332	256.667
4	KS170713	Venus +/-	A2	OVX +100ng E2	Female	0	0	0	0	0	0	0	1	1	2	5	5	7	12	20	17	15	11	12	8	8	6	5	6	5	6	7	8	4	4	3	4	2	2	0	1	187		187
5	KS170713	Venus +/-	B2	OVX +100ng E2	Female	0	0	0	0	0	0	0	0	1	1	3	8	11	12	28	18	9	20	8	6	11	13	4	6	7	7	8	5	5	3	4	2	4	2	2	2	210		210
6	KS170713	Venus +/-	C2	OVX +100ng E2	Female	0	0	0	0	0	0	0	0	2	1	5	10	15	15	17	21	20	20	13	15	7	5	12	9	11	10	15	13	9	10	4	7	5	5	4	6	286		286
Animal #	Animal Id	Strain	Sibling #	Trt	Gender	AVPV Section -10	-9	-8	-7	-6	-5	-4	-3	-2	-1	0	1	2	3	4	5	6	7	8	9	10	11	12	13	14	15	16	17	18	19	20	21	22	23	24	25	Total # of cells		Total # of cells	Mean
1	KS171013	Venus +/-		OVX + Vehicle	Female	0	0	0	0	0	0	0	0	0	1	0	0	0	0	0	0	0	0	0	0	1	0	0	0	0	0	0	1	0	0	0	0	0	0	0	0	3		3
2	KS171013	Venus +/-		OVX + Vehicle	Female	0	0	0	0	0	0	0	0	0	0	0	1	0	0	1	0	2	1	0	0	2	0	0	0	0	0	0	0	0	0	0	1	0	0	0	0	8		8
3	KS171013	Venus +/-		OVX + Vehicle	Female	0	0	0	0	0	0	0	0	0	1	0	0	0	1	0	1	0	0	0	0	0	0	0	0	0	0	0	0	0	0	0	0	0	0	0	0	3		3	4.66667
4	KS170713	Venus +/-	A1	OVX + Vehicle	Female	0	0	0	2	0	0	0	0	0	0	0	0	0	0	0	0	0	0	0	0	0	1	0	0	1	0	0	0	0	0	0	0	0	0	0	0	4		4
5	KS170713	Venus +/-	B1	OVX + Vehicle	Female	0	0	0	0	0	0	0	1	0	1	1	0	0	2	0	1	0	1	0	0	0	0	0	0	0	0	0	0	0	0	0	0	0	1	0	0	8		8
6	KS170713	Venus +/-	C1	OVX + Vehicle	Female	0	0	0	0	0	0	0	0	0	0	0	0	0	0	1	0	0	0	0	0	0	0	0	1	0	0	0	0	0	0	0	0	0	0	0	0	2		2
