# Supplementary material for: Sexually dimorphic oxytocin receptor-expressing neurons in the preoptic area of the mouse brain
Source: PLoS One. 2019 Jul 11;14(7):e0219784. doi: 10.1371/journal.pone.0219784 (PMC6622548; doi:10.1371/journal.pone.0219784)
Supplement: S2 Data — (XLSX) [file pone.0219784.s002.xlsx]

## Sheet: Sheet1
Cell ID	Cell type	baseline (mV)	OT peak mV	washout peak mV
KS160929	Venus +/-	-53.3448	-46.9196	-59.3933
MH161004	Venus +/-	-58.1391	-51.9596	-59.4192
MH161004	Venus +/-	-58.1214	-53.5701	-58.339
KS161005	Venus +/-	-54.8475	-47.7741	-56.3012
KS161005	Venus +/-	-54.8327	-50.7237	-56.0724
KS161005	Venus +/-	-62.4331	-55.4925	-58.3884
KS161005	Venus +/-	-58.4269	-54.1704	-57.2668
KS161019	Venus +/-	-70.702	-54.0739	-64.2752
KS161019	Venus +/-	-63.7976	-54.7312	-63.1626
KS161022	Venus +/-	-68.9422	-58.1472	-67.4169
KS161006	Venus+/+	-75.2013	-74.3154	-73.1382
KS161006	Venus+/+	-73.9199	-76.4634	-74.0376
KS161006	Venus+/+	-61.2823	-63.7884	-63.3342
KS161018	Venus+/+	-67.9769	-70.1199	-71.7876
KS161019	Venus+/+	-63.7635	-64.4162	-63.2344
KS161019	Venus+/+	-63.258	-63.306	-62.5692
Cell ID	Cell type	OT peak from baseline
KS160929	Venus +/-	6.4252
MH161004	Venus +/-	6.1795
MH161004	Venus +/-	4.5513
KS161005	Venus +/-	7.0734
KS161005	Venus +/-	4.109
KS161005	Venus +/-	6.9406
KS161005	Venus +/-	4.2565
KS161019	Venus +/-	16.6281
KS161019	Venus +/-	9.0664
KS161022	Venus +/-	10.795
KS161006	Venus+/+	0.8859
KS161006	Venus+/+	-2.5435
KS161006	Venus+/+	-2.5061
KS161018	Venus+/+	-2.143
KS161019	Venus+/+	-0.6527
KS161019	Venus+/+	-0.048
